# Supplementary material for: Functional Characterization of a Novel Homozygous DNAH5 Single-Nucleotide Intronic Deletion in a Consanguineous Portuguese Family with Primary Ciliary Dyskinesia
Source: Cells. 2026 Jun 2;15(11):1022. doi: 10.3390/cells15111022 (PMC13256310; doi:10.3390/cells15111022)
Supplement: Supplementary file 1 [file cells-15-01022-s001.zip]

Archive with 13 entries (13 files):
- Figure S1-BB-clean.pdf
- Figure S2-CP-clean.pdf
- Figure S3-DNAH5-clean.pdf
- Video S1-Control.avi
- Video S10-proband.avi
- Video S2-Control.avi
- Video S3-Control.avi
- Video S4-Control.avi
- Video S5-proband.avi
- Video S6-proband.avi
- Video S7-proband.avi
- Video S8-proband.avi
- Video S9-proband.avi
